# Supplementary material for: Integrated Genomic and Transcriptomic Analyses Reveal a Two-Tier Adaptive Strategy for Wheat Root Salt Tolerance: Constitutive Auxin Biosynthetic Capacity and Stress-Responsive Transcriptional Repression
Source: Biology (Basel). 2026 Jun 19;15(12):965. doi: 10.3390/biology15120965 (PMC13295696; doi:10.3390/biology15120965)
Supplement: Supplementary file 1 [file biology-15-00965-s001.zip]

Archive with 4 entries (4 files):
- Supplementary Table S2_revised sheet tab name.xlsx
- Supplementary Table S3_revised sheet tab name.xlsx
- Supplementary_Figure S1-S6.pdf
- Supplementary_Table S1.pdf
