# Supplementary material for: Integrated Genomic and Transcriptomic Analyses Reveal a Two-Tier Adaptive Strategy for Wheat Root Salt Tolerance: Constitutive Auxin Biosynthetic Capacity and Stress-Responsive Transcriptional Repression
Source: Biology (Basel). 2026 Jun 19;15(12):965. doi: 10.3390/biology15120965 (PMC13295696; doi:10.3390/biology15120965)
Supplement: Supplementary file 1 [file biology-15-00965-s001.zip › Supplementary Table S2_revised sheet tab name.xlsx]

## Sheet: Table S2
Table S2. Primer sequences used for quantitative real-time PCR (qRT-PCR) analysis of candidate genes in this study.
Category	Gene	Gene ID	Sense (5'→3')	Antisense (5'→3')
Expansin	TaExpansin-4A	TraesCS4A02G339200	TAAAGCCCAGGGTGCAGTAG	AGATAGTACTGCTTGGGCCG
	TaExpansin-4B	TraesCS4B02G271300	CCATCAGCGGCTTCAACTAC	GCTAGGCACTGCCAGTTAGC
	TaExpansin-4D	TraesCS4D02G270500	CATCAGCGGCTTAACTTCT	GCTAGGCACTGCCAGTTAGC
PIN	TaPIN-6A	TraesCS6A02G308600	ACTGCATCTGCTCCTCACCAA	TGCGTGGGGGAGAGGTTTA
	TaPIN-7A	TraesCS7A02G492400	TGGACCATCACCCTCTTCTC	TGTACCAGATGACGCTCTGC
	TaPIN-7B	TraesCS7B02G398100	CCATCCTGTCTGATGCAGGG	GCCATTGCAAATGTGGCGA
POD	TaPOD1	TraesCS7D02G417400	GGATCACATCCGTCCATCCA	AAGGGGCTGATGAGAACTGG
	TaPOD-2D	TraesCS2D02G511200	CCTAGCCGGCACACACTAC	GCCACGATACCGTAGGAACC
IAO	TaIAO	TraesCS7B02G418900	GGGCTCTGACGTTAGCAAGT	ATACCAATCCACCCCGGAGA
Actin	TaActin	AF326781	CGTGTTGGATTCTGGTGATG	AGCCACATATGCGAGCTTCT
Gene identifiers are based on IWGSC RefSeq v1.0, except for TaActin (GenBank accession AF326781), which served as the internal reference gene for normalization of expression data.
