# Supplementary material for: Integrated Genomic and Transcriptomic Analyses Reveal a Two-Tier Adaptive Strategy for Wheat Root Salt Tolerance: Constitutive Auxin Biosynthetic Capacity and Stress-Responsive Transcriptional Repression
Source: Biology (Basel). 2026 Jun 19;15(12):965. doi: 10.3390/biology15120965 (PMC13295696; doi:10.3390/biology15120965)
Supplement: Supplementary file 1 [file biology-15-00965-s001.zip › Supplementary Table S3_revised sheet tab name.xlsx]

## Sheet: Table S3
Table S3. Chromosomal correspondence between qRT-PCR target loci and RNA-seq-identified differentially expressed genes (DEGs) for candidate genes analyzed in this study.
Gene Name (qRT-PCR)	Gene ID (qRT-PCR target)	Chr. (qRT-PCR)	Functional Category	RNA-seq DEG Gene ID	Chr. (RNA-seq DEG)	RNA-seq log₂FC ᵃ	RNA-seq FDR	qRT-PCR: Keumkang (CK vs Salt)	qRT-PCR: Sarajevo 1 (CK vs Salt)	qRT-PCR: CI 17260 (CK vs Salt)
TaExpansin-4A	TraesCS4A02G339200	4A	Cell wall remodeling (Expansin)	TraesCS1D02G299700	1D	10.71 (Comp 4) ᵇ	3.34×10⁻⁹²	ns	ns	ns
TaExpansin-4B	TraesCS4B02G271300	4B	Cell wall remodeling (Expansin)	TraesCS1D02G299700	1D	10.71 (Comp 4) ᵇ	3.34×10⁻⁹²	ns	* (↓)	ns
TaExpansin-4D	TraesCS4D02G270500	4D	Cell wall remodeling (Expansin)	TraesCS1D02G299700	1D	10.71 (Comp 4) ᵇ	3.34×10⁻⁹²	ns	** (↓)	ns
TaPIN-6A	TraesCS6A02G308600	6A	Auxin transport (PIN-like)	TraesCSU02G083100	Un ᶜ	6.20 (Comp 4) ᵇ	1.08×10⁻¹⁷	ns	ns	ns
TaPIN-7A	TraesCS7A02G492400	7A	Auxin transport (PIN-like)	TraesCSU02G083100	Un ᶜ	6.20 (Comp 4) ᵇ	1.08×10⁻¹⁷	ns	ns	ns
TaPIN-7B	TraesCS7B02G398100	7B	Auxin transport (PIN-like)	TraesCSU02G083100	Un ᶜ	6.20 (Comp 4) ᵇ	1.08×10⁻¹⁷	ns	ns	ns
TaPOD1	TraesCS7D02G417400 †	7D	Cell wall-associated peroxidase	TraesCS7D02G417400 †	7D	10.51 (Comp 4) ᵇ	6.95×10⁻⁸¹	* (↓)	ns	ns
TaPOD-2D	TraesCS2D02G511200	2D	Cell wall-associated peroxidase	N/A ᵈ	N/A ᵈ	N/A ᵈ	N/A ᵈ	** (↓)	ns	ns
TaIAO	TraesCS7B02G418900	7B	Auxin biosynthesis (GWAS candidate)	N/A ᵉ	7B	N/A ᵉ	N/A ᵉ	** (↓)	ns	ns
ᵃ log₂FC values are from Comparison 4 (CI 17260 vs. Sarajevo 1 under NaCl); positive values indicate higher expression in CI 17260 relative to Sarajevo 1.
ᵇ The qRT-PCR primers for TaExpansin (chr. 4A/4B/4D) and TaPIN-like (chr. 6A/7A/7B) target homeologs at different chromosomal loci than the RNA-seq DEGs (chr. 1D and unassigned scaffold, respectively). The chromosomal correspondence is therefore indirect.
ᶜ TraesCSU02G083100 is located on an unassigned scaffold (Un) in IWGSC RefSeq v1.0.
ᵈ TaPOD-2D (TraesCS2D02G511200; chromosome 2D) was included as a second Class III peroxidase homeolog for qRT-PCR validation. Unlike TaPOD1 (TraesCS7D02G417400; chromosome 7D), TaPOD-2D was not independently identified as a major differentially expressed gene (DEG) in the RNA-seq analysis; accordingly, the RNA-seq DEG Gene ID, chromosomal assignment, log₂FC, and FDR values for this row are listed…
ᵉ TaIAO was identified as the primary candidate gene via GWAS (SNP: AX-95079518; chr. 7B). Transcript levels did not meet the DEG threshold (FDR < 0.05 and |log₂FC| ≥ 1) in any genotype under salt stress.
Abbreviations: Chr., chromosome; ns, not significant (P > 0.05); ↓, significant decrease under salt treatment relative to control; *, P < 0.05; **, P < 0.01; Un, unassigned scaffold; N/A, not applicable.
† qRT-PCR target gene ID and RNA-seq DEG Gene ID are located at the same chromosomal locus (TaPOD1; TraesCS7D02G417400; chromosome 7D), indicating a direct locus-level correspondence between qRT-PCR and RNA-seq analyses.

## Sheet: 가제목
Supplementary Table S3
영문:
Supplementary Table S3. Chromosomal correspondence between qRT-PCR target loci and RNA-seq-identified differentially expressed genes (DEGs) for candidate genes analyzed in this study, with genotype-specific qRT-PCR expression results under 200 mM NaCl salt stress. Gene identifiers are based on IWGSC RefSeq v1.0. For TaPOD-2D, RNA-seq DEG information is listed as N/A because this locus was not ind…
국문:
보충 자료 Table S3. 본 연구에서 분석된 후보 유전자의 qRT-PCR 표적 좌위와 RNA-seq 기반 DEG 간의 염색체 대응 관계 및 200 mM NaCl 염 스트레스 하에서의 유전자형별 qRT-PCR 발현 결과. 유전자 식별자는 IWGSC RefSeq v1.0에 기반한다. TaPOD-2D 행의 경우, 해당 좌위가 RNA-seq 분석에서 주요 DEG로 독립적으로 식별되지 않았으므로 RNA-seq DEG 관련 항목은 N/A로 표기하였다 (표 각주 ᵈ 참조). ns, 유의하지 않음 (P > 0.05); ↓, 염 처리 시 대조구 대비 유의한 감소; *, P < 0.05; **, P < 0.01; Un, 미배정 scaffold; N/A, 해당 없음.
